# Supplementary material for: NUP-1 Is a Large Coiled-Coil Nucleoskeletal Protein in Trypanosomes with Lamin-Like Functions
Source: PLoS Biol. 2012 Mar 27;10(3):e1001287. doi: 10.1371/journal.pbio.1001287 (PMC3313915; doi:10.1371/journal.pbio.1001287)
Supplement: Table S3 — Genes with greater than 2-fold induction of expression following NUP-1 RNAi. 26 VSGs and 23 hypothetical genes accounted for the majority of the 62 upregulated genes. The expression of seven genes from the procyclin genomic loci was also induced. One sequence was annotated as an expression site associated gene (ESAG), and four were retrotransposon-associated sequences. The remaining gene is annotated as a putative phosphatidic acid phosphatase. The full data set is available at array express with the accession GEO26256. (XLS) [file pbio.1001287.s014.xls]

## Sheet: Sheet1
Gene	Description	0h	6h	12h	24h	48h	lambda, Time_0h-A_vs_Time_0h-B	lambda, Time_6h_plus_vs_Time_6h_minus	lambda, Time_12h_plus_vs_Time_12h_minus	lambda, Time_24h_plus_vs_Time_24h_minus	lambda, Time_48h_plus_vs_Time_48h_minus
Tb10.6k15.3540	procyclin-associated gene 1 (PAG1) protein, putative	0.0162774	0.0468392	0.133209	0.482676	1.91708	0.0448	0.3778	3.6605	58.8507	80.395
Tb10.6k15.0040	procyclin-associated gene 1 (PAG1) protein	-0.0770687	-0.0119589	0.102648	0.473375	1.88818	1.085	0.0392	2.4937	58.6625	75.0985
Tb10.6k15.0050	procyclin-associated gene 5 (PAG5) protein	-0.00232535	-0.0435173	0.161778	0.454772	1.80713	0.001	0.6182	6.0702	58.1295	69.6599
Tb10.6k15.0060	procyclin-associated gene 2 (PAG2) protein	-0.0305617	-0.0617879	0.0358768	0.420888	1.78554	0.1747	1.1882	0.3017	49.9245	76.516
Tb10.6k15.0070	procyclin-associated gene 4 (PAG4) protein	-0.0614557	-0.00830482	0.147826	0.442813	1.4756	0.6517	0.0106	4.4127	52.4776	78.6267
Tb10.6k15.0020	EP1 procyclin	-0.0119589	-0.0587981	-0.192672	-0.0607913	1.10587	0.0266	1.0962	9.2457	1.6557	60.1553
Tb927.6.520	EP3-2 procyclin,PARP A-beta,surface protein EP3-3 procyclin precursor,procyclic form specific polypeptide A-beta precursor	-0.010298	-0.00697605	-0.170747	0.000996578	1.03511	0.0201	0.0162	7.2979	0.0004	59.2488
Tb11.v4.0067	variant surface glycoprotein (VSG), putative	-0.0282364	0.144172	-0.0358768	0.270737	1.76394	0.0367	0.2128	0.0448	1.6679	75.8983
Tb11.v4.0070	variant surface glycoprotein (VSG), putative	-0.166096	0.0950071	0.0142843	0.374713	1.68023	1.5938	0.2403	0.0079	2.512	77.711
Tb11.14.0019	variant surface glycoprotein (VSG, atypical), putative	-0.0830482	-0.143507	0.0584659	0.242169	1.5055	0.2519	0.0875	0.0579	0.7045	75.1812
Tb927.3.2540	variant surface glycoprotein (VSG)-related, putative	0.0710893	0.239511	0.337176	0.611567	1.39621	0.8336	6.27	18.6455	75.3806	74.7465
Tb927.4.5530	variant surface glycoprotein (VSG), putative	-0.00132877	0.145833	-0.0415241	0.438162	1.36166	0.0001	0.6412	0.1	10.1796	51.7166
Tb927.6.5370	variant surface glycoprotein (VSG), putative	-0.0680995	0.11361	0.081055	0.369066	1.35435	0.1605	0.1174	0.1729	1.5995	67.5257
Tb11.57.0084	variant surface glycoprotein (VSG), putative	-0.0239179	0.0657742	0.0441816	0.219579	1.30784	0.0696	0.228	0.2378	7.4701	63.85
Tb11.38.0007	variant surface glycoprotein (VSG), putative	-0.161778	0.246155	-0.00232535	0.361094	1.30751	1.3046	1.0541	0.0002	2.7108	72.8885
Tb11.v4.0036	variant surface glycoprotein (VSG), putative	-0.12424	0.128891	-0.170747	0.0820516	1.25237	1.1107	0.3973	1.3972	0.1772	57.5292
Tb927.6.5740	variant surface glycoprotein (VSG, atypical), putative	-0.0162774	0.0308939	-0.0704249	0.195329	1.22513	0.0111	0.0352	0.1193	0.4816	69.3165
Tb09.244.1790	variant surface glycoprotein (VSG, atypical), putative	-0.00730824	-0.360097	0.0199316	0.386672	1.17098	0.0018	0.5485	0.0106	2.0804	57.5415
Tb11.v4.0068	variant surface glycoprotein (VSG), putative	-0.0910208	0.175066	0.000996578	0.191675	1.11384	0.7822	1.3634	0.0001	2.1276	58.2713
Tb09.354.0180	variant surface glycoprotein (VSG, atypical), putative	-0.258114	0.0720858	0.0305617	0.285686	1.09856	2.6649	0.0515	0.0279	1.4263	63.5009
Tb09.244.0910	variant surface glycoprotein (VSG), putative	-0.11062	0.230542	-0.136863	0.214929	1.08561	1.0787	1.206	1.0296	2.0359	58.1111
Tb09.244.1600	variant surface glycoprotein (VSG, atypical), putative	-0.366076	0.149819	0.0222569	0.187689	1.03013	5.9633	0.3608	0.0172	0.6908	51.9176
Tb09.v4.0185	variant surface glycoprotein (VSG), putative,chrIX additional, unordered contigs	0.0435173	0.121583	0.149155	0.284689	1.96725	0.1582	0.4463	1.5024	4.2092	77.3327
Tb09.v4.0177	variant surface glycoprotein (VSG), putative,chrIX additional, unordered contigs	-0.101319	0.198651	0.00863701	0.188353	1.24406	0.5132	0.5923	0.0025	0.534	58.5444
Tb09.v4.0051	variant surface glycoprotein (VSG), putative,chrIX additional, unordered contigs	-0.0950071	0.333854	-0.0279042	0.316912	1.19324	0.4791	1.4896	0.0309	2.4102	61.7713
Tb10.v4.0134	variant surface glycoprotein (VSG), putative,chrX additional, unordered contig	-0.0597947	0.106966	0.115603	0.291001	1.34571	0.1765	0.1611	0.551	1.726	72.2838
Tb10.v4.0117	variant surface glycoprotein (VSG), putative,chrX additional, unordered contig	-0.219247	0.0182706	0.0335515	0.29233	1.28559	1.8993	0.0084	0.0298	1.7861	48.3658
Tb10.v4.0058	variant surface glycoprotein (VSG), putative,chrX additional, unordered contig	-0.169418	0.132877	0.0308939	0.214597	1.25336	1.3828	0.2076	0.0423	0.8846	59.1918
Tb10.v4.0263	variant surface glycoprotein (VSG), putative,chrX additional, unordered contig	-0.0910208	0.220908	0.15148	0.364083	1.2414	0.293	0.5164	0.6269	2.0579	68.1211
Tb927.5.3990	variant surface glycoprotein (VSG, atypical), putative	-0.0651098	0.179716	0.463077	1.67027	2.40142	0.3792	1.114	26.6286	128.436	95.2805
Tb09.244.0640	variant surface glycoprotein (VSG, atypical), putative	-0.0564728	-0.0554762	-0.0501611	0.335847	1.53739	0.4061	0.3637	0.4228	18.6042	71.018
Tb927.4.5580	variant surface glycoprotein (VSG, atypical), putative	-0.0471714	0.132213	-0.0219247	0.469721	1.19656	0.0765	0.2876	0.0141	3.2062	47.7783
Tb10.v4.0122	variant surface glycoprotein (VSG, atypical), putative,chrX additional, unordered contig	-0.361094	0.260107	-0.155134	0.207288	1.07498	2.6928	0.5831	0.4195	0.2853	58.5996
Tb927.3.2520	expression site-associated gene (ESAG) protein, putative,expression site-associated gene 1 (ESAG1) protein, putative	-0.119257	0.272398	0.0996578	0.608577	1.97123	0.9195	0.7652	0.3186	18.0334	89.5774
Tb927.7.6020	hypothetical protein	-0.0352124	0.130552	0.209614	0.970003	3.01465	0.1442	0.6405	4.7894	112.657	99.6879
Tb09.244.1950	hypothetical protein	0.160449	0.0953393	0.203302	0.6893	2.29346	3.6763	0.7446	4.9199	79.6071	92.3728
Tb11.01.3250	hypothetical protein	-0.15148	0.431851	0.0730824	0.603262	2.29346	1.2894	2.6218	0.2136	18.5416	98.1815
Tb09.211.4030	hypothetical protein	-0.137196	0.230874	0.0242501	0.526858	2.03169	1.9231	1.2628	0.0369	20.3737	79.4501
Tb927.5.4000	hypothetical protein	-0.0488323	0.0687639	0.122247	0.789622	1.98651	0.244	0.1314	0.869	34.0988	94.8399
Tb927.3.2500	hypothetical protein	-0.159453	-0.129887	0.00664386	0.709564	1.98518	2.9019	0.2328	0.0032	57.1306	98.3852
Tb927.7.3480	hypothetical protein	-0.00232535	0.119589	-0.250806	0.829818	1.85364	0.001	0.8545	8.1825	97.2332	93.3605
Tb927.2.5710	hypothetical protein	-0.171079	0.256453	-0.0391988	0.464073	1.5633	1.781	1.848	0.0751	14.8173	77.8977
Tb09.244.1960	hypothetical protein	-0.0368734	0.102648	0.0963359	0.382686	1.55533	0.0992	0.3059	0.7202	13.3683	73.6384
Tb11.01.4710	hypothetical protein	-0.168422	0.191343	0.0617879	0.346477	1.40684	1.0009	0.4203	0.1228	2.2534	70.3263
Tb927.4.1210	hypothetical protein	-0.112946	0.142843	0.0940106	0.464406	1.37428	0.4317	0.2777	0.2443	4.1522	74.1981
Tb10.6k15.0850	hypothetical protein	-0.142179	0.0411919	0.0372056	0.0833804	1.36	0.9715	0.0106	0.0285	0.1397	68.5893
Tb927.2.5700	hypothetical protein	-0.0644454	-0.302295	0.0455104	0.409926	1.32213	0.1582	0.3381	0.0556	3.5915	75.5731
Tb10.70.6870	hypothetical protein	-0.0667708	-0.0979969	0.226223	0.584327	1.30485	0.5917	0.3984	6.7824	46.8817	80.4916
Tb11.01.3800	hypothetical protein	-0.17573	0.0345481	-0.094675	0.432183	1.12049	2.73	0.0932	0.5488	12.6312	67.6385
Tb09.244.2340	hypothetical protein	-0.0734146	0.101983	-0.0255788	0.318573	1.0969	0.2305	0.0915	0.0207	1.9697	66.8103
Tb10.6k15.2990	hypothetical protein	-0.0953393	0.283028	-0.0272398	0.2136	1.05106	0.309	0.7383	0.0185	0.627	59.5401
Tb09.244.2230	hypothetical protein, conserved	-0.212603	0.154802	-0.0355446	0.473043	1.56363	3.4185	0.4345	0.0469	6.8421	84.6071
Tb927.4.3290	hypothetical protein, conserved	-0.109624	0.376374	0.0461748	0.418563	1.01684	0.5521	1.7854	0.0681	3.2719	59.7364
Tb11.57.0025	hypothetical protein, conserved (pseudogene),hypothetical protein, conserved, point mutation	-0.0195994	0.0687639	0.127894	0.508255	1.29422	0.0136	0.1084	0.4398	5.1441	47.7292
Tb09.v4.0086	hypothetical protein, conserved,chrIX additional, unordered contigs	-0.00730824	-0.0867023	0.0664386	0.247816	1.01086	0.0018	0.0447	0.2451	3.7791	62.5559
Tb09.v4.0020	hypothetical protein,chrIX additional, unordered contigs	-0.0391988	0.175398	0.391988	1.16068	2.37518	0.2641	2.3493	22.4186	129.868	95.5813
Tb10.v4.0196	hypothetical protein,chrX additional, unordered contig	-0.117928	0.198651	0.0923496	0.272066	1.03478	1.1758	0.7451	0.4673	3.0703	52.5474
Tb927.8.480	phosphatidic acid phosphatase protein, putative	0.00963359	0.053483	0.171744	1.2331	3.07611	0.0078	0.3079	3.4718	69.4457	41.3124
Tb927.7.2020	retrotransposon hot spot (RHS) protein, putative,retrotransposon hot spot protein 7 (RHS7), putative	0.0820516	0.0561406	0.188021	0.301631	1.53373	1.1761	1.0606	7.0567	29.1738	71.7426
Tb927.7.1960	retrotransposon hot spot (RHS) protein, putative,retrotransposon hot spot protein 7 (RHS7), putative	0.0428529	-0.020596	0.136199	0.133209	1.29788	0.2946	0.0797	4.127	5.3645	56.4088
Tb927.7.1950	retrotransposon hot spot (RHS) protein, putative,retrotransposon hot spot protein 7 (RHS7), putative	0.0375378	-0.0136199	0.0783975	0.119257	1.2537	0.2396	0.0386	1.5037	4.6074	53.9078
Tb09.211.5010	SLACS retrotransposable element (part), putative	0.00298974	0.0538152	-0.0415241	0.434508	1.27263	0.0014	0.7984	0.3153	52.987	66.1907
